# Supplementary material for: Dietary Inclusion of Carob Pulp (Ceratonia siliqua L.) Does Not Replace the Antioxidant Effect of Vitamin E in Lambs’ Meat to Lengthen Shelf-Life
Source: Animals (Basel). 2024 Dec 16;14(24):3629. doi: 10.3390/ani14243629 (PMC11672404; doi:10.3390/ani14243629)
Supplement: Supplementary file 1 [file animals-14-03629-s001.zip]

Archive with 1 entries (1 files):
- animals-3299937-supplementary.pdf
